# Supplementary material for: High-precision estimation of emitter positions using Bayesian grouping of localizations
Source: Nat Commun. 2022 Nov 22;13:7152. doi: 10.1038/s41467-022-34894-2 (PMC9684143; doi:10.1038/s41467-022-34894-2)
Supplement: Supplementary file 5 — Supplementary Software 1 [file 41467_2022_34894_MOESM5_ESM.zip]

Archive with 70 entries (63 files):
- SoftwarePackage/
- SoftwarePackage/BaGoL_EGFR_dSTORM.m
- SoftwarePackage/BaGoL_Eight_Mer.m
- SoftwarePackage/BaGoL_MPI_Origami.m
- SoftwarePackage/License.txt
- SoftwarePackage/README.txt
- SoftwarePackage/@BaGoL/
- SoftwarePackage/@BaGoL/align_template.m
- SoftwarePackage/@BaGoL/assignROIs.m
- SoftwarePackage/@BaGoL/BaGoL.m
- SoftwarePackage/@BaGoL/BaGoL_RJMCMC.m
- SoftwarePackage/@BaGoL/BaGoL_RJMCMC_Hierarchical.m
- SoftwarePackage/@BaGoL/dispIm.m
- SoftwarePackage/@BaGoL/errPlot.m
- SoftwarePackage/@BaGoL/frameConnect.m
- SoftwarePackage/@BaGoL/genCluster.m
- SoftwarePackage/@BaGoL/genMAPN.m
- SoftwarePackage/@BaGoL/genMAPNIm.m
- SoftwarePackage/@BaGoL/genPosterior.m
- SoftwarePackage/@BaGoL/genROIs.m
- SoftwarePackage/@BaGoL/genSRMAPNOverlay.m
- SoftwarePackage/@BaGoL/importLLSMD.m
- SoftwarePackage/@BaGoL/initPostIm.m
- SoftwarePackage/@BaGoL/loadPICASSOh5.m
- SoftwarePackage/@BaGoL/makeIm.m
- SoftwarePackage/@BaGoL/plotMAPN.m
- SoftwarePackage/@BaGoL/plotNND.m
- SoftwarePackage/@BaGoL/plotNND_PDF.m
- SoftwarePackage/@BaGoL/removeOverlap.m
- SoftwarePackage/@BaGoL/sampleGam.m
- SoftwarePackage/@BaGoL/samplePoiss.m
- SoftwarePackage/@BaGoL/saveBaGoL.m
- SoftwarePackage/@BaGoL/saveMAPN.m
- SoftwarePackage/@BaGoL/scalebar.m
- SoftwarePackage/@BaGoL/scaleIm.m
- SoftwarePackage/@BaGoL/SEfilter.m
- SoftwarePackage/Data/
- SoftwarePackage/Data/SMD_DNA-Origami_MPI.mat
- SoftwarePackage/Data/SMD_Sim_8mer.mat
- SoftwarePackage/Data/SMR_dSTORM_EGFR.mat
- SoftwarePackage/Expected Results/
- SoftwarePackage/Expected Results/Results_8mer/
- SoftwarePackage/Expected Results/Results_8mer/MAPN-SRImage.png
- SoftwarePackage/Expected Results/Results_8mer/Posterior-SRImage.png
- SoftwarePackage/Expected Results/Results_8mer/PreBaGoL-SRImage.png
- SoftwarePackage/Expected Results/Results_EGFR/
- SoftwarePackage/Expected Results/Results_EGFR/BaGoL_X-SE.png
- SoftwarePackage/Expected Results/Results_EGFR/BaGoL_Y-SE.png
- SoftwarePackage/Expected Results/Results_EGFR/LocsScatter-MAPN.fig
- SoftwarePackage/Expected Results/Results_EGFR/MAPN-Im.png
- SoftwarePackage/Expected Results/Results_EGFR/MAPN.mat
- SoftwarePackage/Expected Results/Results_EGFR/NND-Hist+Random.png
- SoftwarePackage/Expected Results/Results_EGFR/NND.png
- SoftwarePackage/Expected Results/Results_EGFR/Overlay_SR_Map_circle.png
- SoftwarePackage/Expected Results/Results_EGFR/Post-Im.png
- SoftwarePackage/Expected Results/Results_EGFR/SR-Im.png
- SoftwarePackage/Expected Results/Results_EGFR/Xi.png
- SoftwarePackage/Expected Results/Results_MPI/
- SoftwarePackage/Expected Results/Results_MPI/BaGoL_X-SE.png
- SoftwarePackage/Expected Results/Results_MPI/BaGoL_Y-SE.png
- SoftwarePackage/Expected Results/Results_MPI/LocsScatter-MAPN.fig
- SoftwarePackage/Expected Results/Results_MPI/MAPN-Im.png
- SoftwarePackage/Expected Results/Results_MPI/MAPN.mat
- SoftwarePackage/Expected Results/Results_MPI/NND.png
- SoftwarePackage/Expected Results/Results_MPI/Overlay_SR_Map.png
- SoftwarePackage/Expected Results/Results_MPI/Overlay_SR_Map_circle.png
- SoftwarePackage/Expected Results/Results_MPI/Overlay_SR_Post.png
- SoftwarePackage/Expected Results/Results_MPI/Post-Im.png
- SoftwarePackage/Expected Results/Results_MPI/SR-Im.png
- SoftwarePackage/Expected Results/Results_MPI/Xi.png
