# Supplementary material for: High-precision estimation of emitter positions using Bayesian grouping of localizations
Source: Nat Commun. 2022 Nov 22;13:7152. doi: 10.1038/s41467-022-34894-2 (PMC9684143; doi:10.1038/s41467-022-34894-2)
Supplement: Supplementary file 5 — Supplementary Software 1 [file 41467_2022_34894_MOESM5_ESM.zip › SoftwarePackage/@BaGoL/initPostIm.m]

function initPostIm(obj)
%initPostIm Find the Posterior Image size and position

DX = obj.PixelSize;
obj.XStart = -min(obj.SMD.X-3*obj.SMD.X_SE);
obj.YStart = -min(obj.SMD.Y-3*obj.SMD.Y_SE);

X_max = max(obj.SMD.X+3*obj.SMD.X_SE);
Y_max = max(obj.SMD.Y+3*obj.SMD.Y_SE);

obj.PImageSize=ceil(max((X_max-obj.XStart/DX),(Y_max-obj.YStart/DX)));

end
