# Supplementary material for: High-precision estimation of emitter positions using Bayesian grouping of localizations
Source: Nat Commun. 2022 Nov 22;13:7152. doi: 10.1038/s41467-022-34894-2 (PMC9684143; doi:10.1038/s41467-022-34894-2)
Supplement: Supplementary file 5 — Supplementary Software 1 [file 41467_2022_34894_MOESM5_ESM.zip › SoftwarePackage/@BaGoL/scalebar.m]

function [ImageOut] = scalebar(Image,PixelSize,Length,Location)
%scalebar Add scalebar to image.
% [ImageOut,Image] = BaGoL.scalebar(Image,PixelSize,Length,Location)
%   
% INPUTS:
%    Image:      Input image
%    PixelSize:  Pixel size of input image (nm) 
%    Length:     Desired length of the scalebar (nm)
%    Location:   Desired location of scalebar on image. Options are
%                {'topleft', 'topright', 'bottomleft', 'bottomright'}.
%                (Default = 'bottomright')
%
% OUTPUTS:
%    Imageout:   Output image with scalebar superimposed
%
% REQUIRES:
%    Statistics Toolbox
%

% Created by:
%    Sandeep Pallikkuth (LidkeLab 2017)       

if nargin<3
    msg1='Not enough input. Please input image, pixel size, scalebar length and scale bar location !';
    error(msg1);
elseif nargin<4
    Location='bottomright';
end

% Processing input image
sizein=size(Image);     % determine size of image
channels=length(sizein);    
in=Image;

% Scalebar Color
sbcolor=[255 255 255];    %white scalebar

% Calculate scale bar length
if PixelSize>Length
    disp('Input scalebar length smaller than pixel size. Scalebar length re-sized to 10 pixels');
    barlength=10;
else
    barlength=round(Length/PixelSize);
end

% Calculate scale bar width
barwidth=round(sizein(2)*0.015);

if channels==3
    switch Location
        case 'bottomright'
            in(round(0.9*sizein(1))-barwidth:round(0.9*sizein(1)),round(0.9*sizein(2))-barlength:round(0.9*sizein(2)),1)=sbcolor(1);
            in(round(0.9*sizein(1))-barwidth:round(0.9*sizein(1)),round(0.9*sizein(2))-barlength:round(0.9*sizein(2)),2)=sbcolor(2);
            in(round(0.9*sizein(1))-barwidth:round(0.9*sizein(1)),round(0.9*sizein(2))-barlength:round(0.9*sizein(2)),3)=sbcolor(3);
        case 'bottomleft'
            in(round(0.9*sizein(1))-barwidth:round(0.9*sizein(1)),round(0.1*sizein(2)):round(0.1*sizein(2))+barlength,1)=sbcolor(1);
            in(round(0.9*sizein(1))-barwidth:round(0.9*sizein(1)),round(0.1*sizein(2)):round(0.1*sizein(2))+barlength,2)=sbcolor(2);
            in(round(0.9*sizein(1))-barwidth:round(0.9*sizein(1)),round(0.1*sizein(2)):round(0.1*sizein(2))+barlength,3)=sbcolor(3);
        case 'topright'
            in(round(0.1*sizein(1))-barwidth:round(0.1*sizein(1)),round(0.9*sizein(2))-barlength:round(0.9*sizein(2)),1)=sbcolor(1);
            in(round(0.1*sizein(1))-barwidth:round(0.1*sizein(1)),round(0.9*sizein(2))-barlength:round(0.9*sizein(2)),2)=sbcolor(2);
            in(round(0.1*sizein(1))-barwidth:round(0.1*sizein(1)),round(0.9*sizein(2))-barlength:round(0.9*sizein(2)),3)=sbcolor(3);
        case 'topleft'
            in(round(0.1*sizein(1))-barwidth:round(0.1*sizein(1)),round(0.1*sizein(2)):round(0.1*sizein(2))+barlength,1)=sbcolor(1);
            in(round(0.1*sizein(1))-barwidth:round(0.1*sizein(1)),round(0.1*sizein(2)):round(0.1*sizein(2))+barlength,2)=sbcolor(2);
            in(round(0.1*sizein(1))-barwidth:round(0.1*sizein(1)),round(0.1*sizein(2)):round(0.1*sizein(2))+barlength,3)=sbcolor(3);
    end
else
    switch Location
        case 'bottomright'
            in(round(0.9*sizein(1))-barwidth:round(0.9*sizein(1)),round(0.9*sizein(2))-barlength:round(0.9*sizein(2)),1)=sbcolor(1);
        case 'bottomleft'
            in(round(0.9*sizein(1))-barwidth:round(0.9*sizein(1)),round(0.1*sizein(2)):round(0.1*sizein(2))+barlength,1)=sbcolor(1);
        case 'topright'
            in(round(0.1*sizein(1))-barwidth:round(0.1*sizein(1)),round(0.9*sizein(2))-barlength:round(0.9*sizein(2)),1)=sbcolor(1);
        case 'topleft'
            in(round(0.1*sizein(1))-barwidth:round(0.1*sizein(1)),round(0.1*sizein(2)):round(0.1*sizein(2))+barlength,1)=sbcolor(1);
    end
end    

ImageOut=in;


end
