# Supplementary material for: High-precision estimation of emitter positions using Bayesian grouping of localizations
Source: Nat Commun. 2022 Nov 22;13:7152. doi: 10.1038/s41467-022-34894-2 (PMC9684143; doi:10.1038/s41467-022-34894-2)
Supplement: Supplementary file 7 — Source Data [file 41467_2022_34894_MOESM7_ESM.zip]

Archive with 12 entries (12 files):
- Data_DNA-Origami_MPI.mat
- Data_DNA-Origami_TUD_Rectangles.mat
- Data_DNArulers.mat
- Data_dSTORM_EGFR.mat
- Data_dSTORM_Microtubules.mat
- Data_dSTROM_CD82.mat
- Description_DNA-Origami_MPI
- Description_DNA-Origami_TUD_Rectangles
- Description_DNArulers
- Description_dSTORM_CD82
- Description_dSTORM_EGFR
- Description_dSTORM_Microtubules
