# Supplementary material for: High-precision estimation of emitter positions using Bayesian grouping of localizations
Source: Nat Commun. 2022 Nov 22;13:7152. doi: 10.1038/s41467-022-34894-2 (PMC9684143; doi:10.1038/s41467-022-34894-2)
Supplement: Supplementary file 7 — Source Data [file 41467_2022_34894_MOESM7_ESM.zip › Description_DNA-Origami_TUD_Rectangles]

Data_DNA-Origami_TUD_Rectangles contanis a SMD structure which, in turn, contains:
X: X-coordinates (nm)
Y: Y-coordinates (nm)
X_SE: X-precisions (nm)
Y_SE: Y-precisions (nm)
FrameNum: absolute frame number of coordinates

Coordinates are drift corrected and frame connected. We eliminated coordinates that 
are not coonected to anything. 
